# Supplementary material for: Polymerization of chloro-p-xylylenes, quantum-chemical study
Source: J Mol Model. 2017 Jan 24;23(2):40. doi: 10.1007/s00894-016-3179-6 (PMC5263197; doi:10.1007/s00894-016-3179-6)
Supplement: Supplementary file 1 — (CSH 290 bytes) [file 894_2016_3179_MOESM1_ESM.csh]

#!/bin/csh

set file=chloroparylenes_revised

latex $file
latex $file
bibtex $file
latex $file
latex $file
dvips -o $file.ps $file

echo
echo usuwamy smieci
echo

set echo
rm -f $file.log
rm -f $file.out
rm -f $file.aux
rm -f $file.dvi
#rm -f $file.bm

ps2pdf $file.ps $file.pdf
unset echo
